# Supplementary material for: A Novel Module Promotes Horizontal Gene Transfer in Azorhizobium caulinodans ORS571
Source: Genes (Basel). 2022 Oct 19;13(10):1895. doi: 10.3390/genes13101895 (PMC9601964; doi:10.3390/genes13101895)
Supplement: Supplementary file 1 [file genes-13-01895-s001.zip]

Archive with 1 entries (1 files):
- genes-1934010-supplementary.pdf
